# Supplementary material for: Evaluation of Endospore-Forming Bacteria for Suppression of Postharvest Decay of Apple Fruit
Source: Microorganisms. 2022 Dec 28;11(1):81. doi: 10.3390/microorganisms11010081 (PMC9862789; doi:10.3390/microorganisms11010081)
Supplement: Supplementary file 1 [file microorganisms-11-00081-s001.zip]

Archive with 1 entries (1 files):
- microorganisms-2095040-supplementary.pdf
